# Supplementary material for: Botryllin, a Novel Antimicrobial Peptide from the Colonial Ascidian Botryllus schlosseri
Source: Mar Drugs. 2023 Jan 21;21(2):74. doi: 10.3390/md21020074 (PMC9966394; doi:10.3390/md21020074)
Supplement: Supplementary file 1 [file marinedrugs-21-00074-s001.zip]

Archive with 1 entries (1 files):
- marinedrugs-2139077-supplementary.pdf
